# Supplementary material for: Molecular epidemiology of Toxoplasma gondii in impala (Aepyceros melampus) from the Greater Kruger in South Africa: Detection of the Africa 4 lineage
Source: PLoS Negl Trop Dis. 2026 Jul 9;20(7):e0014475. doi: 10.1371/journal.pntd.0014475 (PMC13379095; doi:10.1371/journal.pntd.0014475)
Supplement: S3 Table — Three strains (FOU, ME49 and NED) served as known reference strains in the current study. These genotypes were used to construct a neighbour-joining tree for the current study. (XLSX) [file pntd.0014475.s003.xlsx]

## Sheet: Feuil1
S3 Table. T. gondii genotypes identified in various African countries and in the current study, based on using 15 microsatellite markers. Three strains (FOU, ME49 and NED) served as known reference strains in the current study. These genotypes were used to construct a neighbour-joining tree for the current study.
ID	Biological ressources centre identifiers	Country	Human/animal	Microsatellite genotype	TUB2	W35	TgM-A	B18	B17	M33	MIV.1	MXI.1	M48	M102	N60	N82	AA	N61	N83	References
FOU	TgH00007	France	Human (Homo sapiens)	Africa 1	291	248	205	160	342	165	274	354	227	166	147	111	281	89	306	[1, 2]
ME49	TgH00001	USA	Human (Homo sapiens)	Type II	289	242	207	158	336	169	274	356	215	174	142	111	265	91	310	[3]
NED	TgH00003	France	Human (Homo sapiens)	Type III	289	242	205	160	336	165	278	356	209	190	147	111	267	91	312	[4]
TgSpEt19		Ethiopia	Sheep (Ovis aries)	unclassified	289	240	201	156	340	163	272	360	209	218	147	127	283	99	342	[5]
160517Cmos22		Senegal	Bird / Duck (Anas platyrhynchos domesticus)	unclassified	289	242	205	160	336	165	278	354	213	166	147	111	267	89	306	[6]
JMD4218		Senegal	Rodent / Giant-pouch rat (Cricetomys gambianus)	unclassified	291	248	205	160	336	165	278	356	209	190	145	111	267	89	312	[7]
DZ-Cat07		Algeria	Felid / Cat (Felis catus)	II	289	242	207	158	336	169	274	356	217	178	142	125	273	115	310	[8]
DZ-Cat86		Algeria	Felid / Cat (Felis catus)	II	289	242	207	158	336	169	274	356	219	174	140	113	259	105	312	[8]
TgCatEg101		Egypt	Felid / Cat (Felis catus)	II	289	242	207	158	336	169	274	356	213	174	140	115	259	87	312	[9, 10]
TgCatEg104		Egypt	Felid / Cat (Felis catus)	II	289	242	207	158	336	169	274	356	213	176	140	117	261	87	312	[9, 10]
TgCatEg107		Egypt	Felid / Cat (Felis catus)	II	289	242	207	158	336	169	274	356	211	176	138	115	267	87	310	[9, 10]
TgCatEg109		Egypt	Felid / Cat (Felis catus)	II	289	242	207	158	336	169	274	356	211	174	140	113	259	101	314	[9, 10]
TgCatEg112		Egypt	Felid / Cat (Felis catus)	II	289	242	207	158	336	169	274	356	221	176	136	113	267	85	310	[9, 10]
TgCatEg113		Egypt	Felid / Cat (Felis catus)	II	289	242	207	158	336	169	274	356	211	176	138	109	263	83	310	[9, 10]
TgCatEg49		Egypt	Felid / Cat (Felis catus)	II	289	242	207	158	336	169	274	356	213	176	140	109	265	87	310	[9, 10]
TgCatEg51		Egypt	Felid / Cat (Felis catus)	II	289	242	207	158	336	169	274	356	211	176	138	109	265	87	310	[9, 10]
TgCatEg52		Egypt	Felid / Cat (Felis catus)	II	289	242	207	158	336	169	274	356	211	176	136	115	265	87	310	[9, 10]
TgCatEg55		Egypt	Felid / Cat (Felis catus)	II	289	242	207	158	336	169	274	356	215	174	138	117	265	97	308	[9, 10]
TgCatEg56		Egypt	Felid / Cat (Felis catus)	II	289	242	207	158	336	169	274	356	213	176	138	117	261	87	312	[9, 10]
TgCatEg59		Egypt	Felid / Cat (Felis catus)	II	289	242	207	158	336	169	274	356	213	174	140	109	265	87	310	[9, 10]
TgCatEg60		Egypt	Felid / Cat (Felis catus)	II	289	242	207	158	336	169	274	356	213	176	140	117	259	87	312	[9, 10]
TgCatEg63		Egypt	Felid / Cat (Felis catus)	II	289	242	207	158	336	169	274	356	213	176	138	109	265	87	310	[9, 10]
TgCatEg64		Egypt	Felid / Cat (Felis catus)	II	289	242	207	158	336	169	274	356	211	176	138	115	265	87	310	[9, 10]
TgCatEg75		Egypt	Felid / Cat (Felis catus)	II	289	242	207	158	336	169	274	356	213	176	138	117	259	87	312	[9, 10]
TgCatEg76		Egypt	Felid / Cat (Felis catus)	II	289	242	207	158	336	169	274	356	221	176	142	129	271	85	314	[9, 10]
TgCatEg79		Egypt	Felid / Cat (Felis catus)	II	289	242	207	158	336	169	274	356	223	176	140	115	265	89	310	[9, 10]
TgCatEg85		Egypt	Felid / Cat (Felis catus)	II	289	242	207	158	336	169	274	356	213	176	140	109	267	87	310	[9, 10]
TgCatEg91		Egypt	Felid / Cat (Felis catus)	II	289	242	207	158	336	169	274	356	227	176	138	117	267	89	310	[9, 10]
TgCatEg96		Egypt	Felid / Cat (Felis catus)	II	289	242	207	158	336	169	274	356	211	176	136	109	263	87	310	[9, 10]
TgCatEg97		Egypt	Felid / Cat (Felis catus)	II	289	242	207	158	336	169	274	356	211	178	138	109	267	87	310	[9, 10]
TgCatEg98		Egypt	Felid / Cat (Felis catus)	II	289	242	207	158	336	169	274	356	211	176	138	109	263	87	310	[9, 10]
TgCkEg19		Egypt	Bird / Chicken (Gallus gallus domesticus)	II	289	242	207	158	336	169	274	356	211	176	138	115	267	87	310	[9, 11]
TgDogEg14		Egypt	Canid / Dog (Canis lupus familiaris)	II	289	242	207	158	336	169	274	356	211	176	140	109	265	87	310	[9, 12]
TgDogEg16		Egypt	Canid / Dog (Canis lupus familiaris)	II	289	242	207	158	336	169	274	356	213	176	140	117	261	87	312	[9, 12]
TgDogEg20		Egypt	Canid / Dog (Canis lupus familiaris)	II	289	242	207	158	336	169	274	356	211	176	138	115	267	87	310	[9, 12]
TgGtEt1		Ethiopia	Goat (Capra aegagrus hircus)	II	289	242	207	158	336	169	274	356	225	172	142	117	259	93	308	[5]
TgGtEt12		Ethiopia	Goat (Capra aegagrus hircus)	II	289	242	207	158	336	169	274	356	213	176	140	115	261	89	308	[5]
TgGtEt14		Ethiopia	Goat (Capra aegagrus hircus)	II	289	242	207	158	336	169	274	356	233	176	140	113	269	97	312	[5]
TgGtEt16		Ethiopia	Goat (Capra aegagrus hircus)	II	289	242	207	158	336	169	274	356	211	176	140	109	267	91	308	[5]
TgGtEt19		Ethiopia	Goat (Capra aegagrus hircus)	II	289	242	207	158	336	169	274	356	215	176	138	117	267	99	312	[5]
TgGtEt2		Ethiopia	Goat (Capra aegagrus hircus)	II	289	242	207	158	336	169	274	356	235	176	138	115	279	99	312	[5]
TgGtEt4		Ethiopia	Goat (Capra aegagrus hircus)	II	289	242	207	158	336	169	274	356	237	176	140	113	273	93	312	[5]
TgGtEt8		Ethiopia	Goat (Capra aegagrus hircus)	II	289	242	207	158	336	169	274	356	211	178	142	109	285	85	310	[5]
TgSpEt20		Ethiopia	Sheep (Ovis aries)	II	289	242	207	158	336	169	274	356	213	178	140	115	261	91	308	[5]
TgSpEt22		Ethiopia	Sheep (Ovis aries)	II	289	242	207	158	336	169	274	356	219	176	140	111	267	97	310	[5]
TgSpEt25		Ethiopia	Sheep (Ovis aries)	II	289	242	207	158	336	169	274	356	211	176	140	121	267	91	308	[5]
TgSpEt26		Ethiopia	Sheep (Ovis aries)	II	289	242	207	158	336	169	274	356	239	176	138	115	281	97	310	[5]
TgSpEt27		Ethiopia	Sheep (Ovis aries)	II	289	242	207	158	336	169	274	356	213	176	140	123	259	91	308	[5]
TgSpEt3		Ethiopia	Sheep (Ovis aries)	II	289	242	207	158	336	169	274	356	211	176	140	123	259	91	308	[5]
TgSpEt6		Ethiopia	Sheep (Ovis aries)	II	289	242	207	158	336	169	274	356	213	176	140	115	265	117	308	[5]
TgSpEt7		Ethiopia	Sheep (Ovis aries)	II	289	242	207	158	336	169	274	356	225	172	142	117	261	93	308	[5]
TgSpEt8		Ethiopia	Sheep (Ovis aries)	II	289	242	207	158	336	169	274	356	213	178	140	115	265	89	308	[5]
TgCatEt3a		Ethiopia	Felid / Cat (Felis catus)	II	289	242	207	158	336	169	274	356	237	174	140	139	283	97	310	[9, 13]
TgCkMal5		Mali	Bird / Chicken (Gallus gallus domesticus)	II	289	242	207	158	336	169	274	356	213	174	142	111	261	95	310	[9, 11]
160623Gdom03	TgA117001	Senegal	Bird / Chicken (Gallus gallus domesticus)	II	289	242	207	158	336	169	274	356	225	174	140	111	275	121	308	[6]
160817Gdom09	TgA117002	Senegal	Bird / Chicken (Gallus gallus domesticus)	II	289	242	207	158	336	169	274	356	227	176	140	119	261	101	308	[6]
160823Gdom12	TgA117004	Senegal	Bird / Chicken (Gallus gallus domesticus)	II	289	242	207	158	336	169	274	356	227	174	140	111	269	113	308	[6]
160416Gdom13	TgA117005	Senegal	Bird / Chicken (Gallus gallus domesticus)	II	289	242	207	158	336	169	274	356	227	174	140	111	269	107	308	[6]
160421Gdom08	TgA117007	Senegal	Bird / Chicken (Gallus gallus domesticus)	II	289	242	207	158	336	169	274	356	227	174	140	111	279	123	308	[6]
160802Gdom43	TgA117014	Senegal	Bird / Chicken (Gallus gallus domesticus)	II	289	242	207	158	336	169	274	356	229	174	140	111	269	105	308	[6]
160421Gdom10	TgA117015	Senegal	Bird / Chicken (Gallus gallus domesticus)	II	289	242	207	158	336	169	274	356	227	174	140	111	283	127	308	[6]
160518Gdom05	TgA117019	Senegal	Bird / Chicken (Gallus gallus domesticus)	II	289	242	207	158	336	169	274	356	229	174	140	119	273	121	308	[6]
160529Gdom26	TgA117020	Senegal	Bird / Chicken (Gallus gallus domesticus)	II	289	242	207	158	336	169	274	356	231	174	140	111	275	105	308	[6]
160529Gdom29	TgA117021	Senegal	Bird / Chicken (Gallus gallus domesticus)	II	289	242	207	158	336	169	274	356	229	174	140	111	275	105	308	[6]
160530Gdom08	TgA117026	Senegal	Bird / Chicken (Gallus gallus domesticus)	II	289	242	207	158	336	169	274	356	217	174	142	133	267	97	308	[6]
160614Gdom01	TgA117028	Senegal	Bird / Chicken (Gallus gallus domesticus)	II	289	242	207	158	336	169	274	356	217	174	140	111	275	85	310	[6]
160615Gdom02	TgA117030	Senegal	Bird / Chicken (Gallus gallus domesticus)	II	289	242	207	158	336	169	274	356	217	174	140	113	259	89	310	[6]
160623Cmos04	TgA117038	Senegal	Bird / Duck (Anas platyrhynchos domesticus)	II	289	242	207	158	336	169	274	356	223	174	140	119	261	103	308	[6]
160625Cmos01	TgA117041	Senegal	Bird / Duck (Anas platyrhynchos domesticus)	II	289	242	207	158	336	169	274	356	237	176	140	113	279	95	310	[6]
160627Gdom18	TgA117044	Senegal	Bird / Chicken (Gallus gallus domesticus)	II	289	242	207	158	336	169	274	356	219	174	140	111	269	107	308	[6]
160628Gdom35	TgA117049	Senegal	Bird / Chicken (Gallus gallus domesticus)	II	289	242	207	158	336	169	274	356	229	174	140	111	275	113	308	[6]
160729Gdom09	TgA117050	Senegal	Bird / Chicken (Gallus gallus domesticus)	II	289	242	207	158	336	169	274	356	215	174	140	117	261	97	308	[6]
160730Gdom08	TgA117052	Senegal	Bird / Chicken (Gallus gallus domesticus)	II	289	242	207	158	336	169	274	356	227	174	140	111	273	101	308	[6]
160801Cmos13	TgA 117054	Senegal	Bird / Duck (Anas platyrhynchos domesticus)	II	289	242	207	158	336	169	274	356	217	174	145	119	275	95	314	[6]
180218Apla38	TgA117073	Senegal	Bird / Duck (Anas platyrhynchos domesticus)	II	289	242	207	158	336	169	274	356	213	174	140	117	269	95	312	[6]
180218Gdom96	TgA117075	Senegal	Bird / Chicken (Gallus gallus domesticus)	II	289	242	207	158	336	169	274	356	223	176	142	113	279	85	310	[6]
180219Gdom16	TgA117076	Senegal	Bird / Chicken (Gallus gallus domesticus)	II	289	242	207	158	336	169	274	356	215	174	140	115	259	89	310	[6]
M22		Senegal	Sheep (Ovis aries)	II	289	242	207	158	336	169	274	356	227	174	140	111	269	109	308	[6]
160529Gdom33		Senegal	Bird / Chicken (Gallus gallus domesticus)	II	289	242	207	158	336	169	274	356	235	174	140	127	271	99	308	[6]
JMD4136		Senegal	Rodent / Giant-pouch rat (Cricetomys gambianus)	II	289	242	207	158	336	169	274	356	215	184	140	109	281	103	310	[7]
CSTR0018		Senegal	Rodent / Shrew (Crocidura olivieri)	II	289	242	207	158	336	169	274	356	227	174	140	111	269	121	308	[7]
CSTR0342		Senegal	Rodent / House mouse (Mus musculus domesticus)	II	289	242	207	158	336	169	274	356	233	174	140	115	281	93	312	[7]
CSTR0181		Senegal	Rodent / House mouse (Mus musculus domesticus)	II	289	242	207	158	336	169	274	356	235	174	140	123	267	99	308	[7]
CSTR0247		Senegal	Rodent / House mouse (Mus musculus domesticus)	II	289	242	207	158	336	169	274	356	235	174	140	129	267	99	308	[7]
CSTR623		Senegal	Rodent / House mouse (Mus musculus domesticus)	II	289	242	207	158	336	169	274	356	237	176	140	113	279	95	310	[7]
A1001a,b,c,d		South Africa	Monkey / Squirrel Monkey (Saimiri spp)	II	289	242	207	158	336	169	274	356	225	178	140	121	275	95	310	[9, 14]
A1002		South Africa	Felid / Cat (Felis catus)	II	289	242	207	158	336	169	274	356	225	178	140	121	275	95	310	[9, 14]
A1005a		South Africa	Monkey	II	289	242	207	158	336	169	274	356	211	172	140	111	261	109	310	[9, 14]
A1006c		South Africa	Monkey	II	289	242	207	158	336	169	274	356	211	172	140	111	261	109	310	[9, 14]
A1008		South Africa	Monkey / Marmoset (Callithrix jacchus)	II	289	242	207	158	336	169	274	356	211	172	140	111	261	109	310	[9, 14]
A1011		South Africa	Monkey / Marmoset (Callithrix jacchus)	II	289	242	207	158	336	169	274	356	225	178	140	121	275	95	310	[9, 14]
TUN002	TgH104002A	Tunisia	Human (Homo sapiens)	II	289	242	207	158	336	169	274	356	215	184	142	109	275	103	312	[15]
TUN003	TgH104003A	Tunisia	Human (Homo sapiens)	II	289	242	207	158	336	169	274	356	215	184	140	109	275	103	312	[15]
TUN004	TgH104004A	Tunisia	Human (Homo sapiens)	II	289	242	207	158	336	169	274	356	215	184	140	109	295	113	312	[15]
TUN-Oviari-063	TgA104002	Tunisia	Sheep (Ovis aries)	II	289	242	207	158	336	169	274	356	225	176	140	113	259	99	310	[16]
TUN-Ovi ari-064	TgA104003	Tunisia	Sheep (Ovis aries)	II	289	242	207	158	336	169	274	356	215	182	140	109	285	105	310	[16]
TUN-Oviari-065	TgA104004	Tunisia	Sheep (Ovis aries)	II	289	242	207	158	336	169	274	356	213	174	140	127	289	87	310	[16]
TUN-Oviari-066	TgA104005	Tunisia	Sheep (Ovis aries)	II	289	242	207	158	336	169	274	356	225	176	140	123	259	95	310	[16]
TUN-Ovi ari-067	TgA104006	Tunisia	Sheep (Ovis aries)	II	289	242	207	158	336	169	274	356	215	182	140	109	259	105	310	[16]
TUN-Oviari-068	TgA104007	Tunisia	Sheep (Ovis aries)	II	289	242	207	158	336	169	274	356	215	184	140	109	275	103	312	[16]
TUN-Oviari-072	TgA104011	Tunisia	Sheep (Ovis aries)	II	289	242	207	158	336	169	274	356	215	184	140	109	285	107	310	[16]
TUN-Oviari-073	TgA104012	Tunisia	Sheep (Ovis aries)	II	289	242	207	158	336	169	274	356	215	184	140	109	287	115	310	[16]
TUN-Oviari-074	TgA104013	Tunisia	Sheep (Ovis aries)	II	289	242	207	158	336	169	274	356	215	182	140	109	279	111	310	[16]
TUN-Ovi ari-076	TgA104015	Tunisia	Sheep (Ovis aries)	II	289	242	207	158	336	169	274	356	221	174	142	109	265	101	310	[16]
TUN-Ovi ari-077	TgA104016	Tunisia	Sheep (Ovis aries)	II	289	242	207	158	336	169	274	356	215	184	140	109	291	103	310	[16]
TUN-Gal dom-035	TgA104018	Tunisia	Bird / Chicken (Gallus gallus domesticus)	II	289	242	207	158	336	169	274	356	219	184	140	109	287	103	312	[16]
TUN-Gal dom-039	TgA104022	Tunisia	Bird / Chicken (Gallus gallus domesticus)	II	289	242	207	158	336	169	274	356	219	174	140	111	281	107	308	[16]
TUN-Gal dom-040	TgA104023	Tunisia	Bird / Chicken (Gallus gallus domesticus)	II	289	242	207	158	336	169	274	356	215	184	140	109	295	105	310	[16]
TUN-Gal dom-041	TgA104024	Tunisia	Bird / Chicken (Gallus gallus domesticus)	II	289	242	207	158	336	169	274	356	213	176	140	125	267	103	310	[16]
TUN-Gal dom-042	TgA104025	Tunisia	Bird / Chicken (Gallus gallus domesticus)	II	289	242	207	158	336	169	274	356	233	174	140	111	287	91	314	[16]
TUN-Ovi ari-078	TgA104027	Tunisia	Sheep (Ovis aries)	II	289	242	207	158	336	169	274	356	215	184	140	109	291	99	310	[16]
Go77		Tunisia	Bird / Chicken (Gallus gallus domesticus)	II	289	NA	207	163	336	169	274	356	215	184	147	109	269	103	308	[16]
Mo187		Tunisia	Sheep (Ovis aries)	II	289	242	207	158	336	169	274	356	235	184	140	109	281	107	312	[16]
MP18		Tunisia	Bird / Chicken (Gallus gallus domesticus)	II	289	242	207	158	336	163	274	356	215	182	140	107	283	85	310	[16]
TN-TUN001-10	TgH104001A	Tunisia	Human (Homo sapiens)	II	289	242	207	158	336	169	274	356	215	182	140	109	293	99	310	[15]
TgDogEg8		Egypt	Canid / Dog (Canis lupus familiaris)	II variant IV.1	289	242	207	158	336	169	276	356	211	174	138	115	267	87	310	[9, 12]
TgDogEg11		Egypt	Canid / Dog (Canis lupus familiaris)	II variant IV.1	289	242	207	158	336	169	276	356	213	176	140	109	265	87	310	[9, 12]
TgDogEg18		Egypt	Canid / Dog (Canis lupus familiaris)	II variant IV.1	289	242	207	158	336	169	276	356	213	176	140	117	261	89	312	[9, 12]
TgDogEg19		Egypt	Canid / Dog (Canis lupus familiaris)	II variant IV.1	289	242	207	158	336	169	276	356	221	176	138	113	267	85	310	[9, 12]
TgCatEt2a		Ethiopia	Felid / Cat (Felis catus)	II variant IV.1	289	242	207	158	336	169	276	356	233	174	138	115	279	95	310	[9, 13]
TgCatEt2b		Ethiopia	Felid / Cat (Felis catus)	II variant IV.1	289	242	207	158	336	169	276	356	215	176	138	117	271	99	312	[9, 13]
TgCatEt3b		Ethiopia	Felid / Cat (Felis catus)	II variant IV.1	289	242	207	158	336	169	276	356	213	176	140	115	263	89	308	[9, 13]
TgCatEt4b		Ethiopia	Felid / Cat (Felis catus)	II variant IV.1	289	242	207	158	336	169	276	356	213	176	140	115	261	93	308	[9, 13]
TgCatEt6a		Ethiopia	Felid / Cat (Felis catus)	II variant IV.1	289	242	207	158	336	169	276	356	213	176	140	115	263	93	308	[9, 13]
TgCatEt9a		Ethiopia	Felid / Cat (Felis catus)	II variant IV.1	289	242	207	158	336	169	276	356	237	174	140	113	281	97	312	[9, 13]
TgCatEt13b		Ethiopia	Felid / Cat (Felis catus)	II variant IV.1	289	242	207	158	336	169	276	356	213	176	140	115	263	93	312	[9, 13]
TgCatEt16a		Ethiopia	Felid / Cat (Felis catus)	II variant IV.1	289	242	207	158	336	169	276	356	233	174	138	115	277	95	310	[9, 13]
TgCatEt24b		Ethiopia	Felid / Cat (Felis catus)	II variant IV.1	289	242	207	158	336	169	276	356	213	176	140	115	259	93	308	[9, 13]
DZ-IPA001-2012-ALG		Algeria	Human (Homo sapiens)	II variant W35	289	244	207	158	336	169	274	356	213	176	140	113	259	101	310	[17]
160601Gdom07	TgA117027	Senegal	Bird / Chicken (Gallus gallus domesticus)	II variant W35	289	244	207	158	336	169	274	356	215	176	140	113	259	97	310	[6]
160622Gdom02	TgA117034	Senegal	Bird / Chicken (Gallus gallus domesticus)	II variant W35	289	244	207	158	336	169	274	356	215	176	140	113	259	97	312	[6]
160622Gdom24	TgA117035	Senegal	Bird / Chicken (Gallus gallus domesticus)	II variant W35	289	244	207	158	336	169	274	356	215	176	140	113	259	103	310	[6]
160622Gdom38	TgA117036	Senegal	Bird / Chicken (Gallus gallus domesticus)	II variant W35	289	244	207	158	336	169	274	356	213	176	140	113	275	99	310	[6]
160625Gdom11	TgA117042	Senegal	Bird / Chicken (Gallus gallus domesticus)	II variant W35	289	244	207	158	336	169	274	356	213	176	140	113	259	99	310	[6]
TUN-Gal dom-052		Tunisia	Bird / Chicken (Gallus gallus domesticus)	II variant W35	289	244	207	158	336	169	274	356	213	176	140	113	259	99	310	[16]
P191S2CJ28	TgA119038	Benin	Bird / Chicken (Gallus gallus domesticus)	III	289	242	205	160	336	165	278	356	213	190	151	111	265	89	312	[18]
TgGtEt17		Ethiopia	Goat (Capra aegagrus hircus)	III	289	242	205	160	336	165	278	356	213	190	147	113	267	89	312	[5]
TgSpEt23		Ethiopia	Sheep (Ovis aries)	III	289	242	205	160	336	165	278	356	213	190	147	111	271	89	312	[5]
GAB1-CAP-AEG001	TgA105007	Gabon	Goat (Capra aegagrus hircus)	III	289	242	205	160	336	165	278	356	213	190	147	111	273	87	312	[19]
GAB1-2007-CAP-AEG003	TgA105009	Gabon	Goat (Capra aegagrus hircus)	III	289	242	205	160	336	165	278	356	213	190	145	111	273	89	312	[19]
GAB1-2007-GAL-DOM005	TgA105028	Gabon	Bird / Chicken (Gallus gallus domesticus)	III	289	242	205	160	336	165	278	356	213	190	145	111	271	89	312	[19]
GAB3-GAL-DOM013	TgA105045	Gabon	Bird / Chicken (Gallus gallus domesticus)	III	289	242	205	160	336	165	278	356	213	190	147	111	265	87	314	[19]
GAB7-GAL-DOM007	TgA105057	Gabon	Bird / Chicken (Gallus gallus domesticus)	III	289	242	205	160	336	165	278	356	213	190	147	111	275	89	312	[19]
GAB1-2007-GAL-DOM001	TgA105058	Gabon	Bird / Chicken (Gallus gallus domesticus)	III	289	242	205	160	336	165	278	356	211	190	147	111	267	85	312	[19]
GAB1-2007-GAL-DOM009	TgA105060	Gabon	Bird / Chicken (Gallus gallus domesticus)	III	289	242	205	160	336	165	278	356	213	190	149	111	267	89	312	[19]
GH-TgCkGh02		Ghana	Bird / Chicken (Gallus gallus domesticus)	III	289	242	205	160	336	165	278	356	213	190	140	111	267	93	312	[3, 20]
160421Gdom18	TgA117009	Senegal	Bird / Chicken (Gallus gallus domesticus)	III	289	242	205	160	336	165	278	356	209	188	151	111	275	91	312	[6]
160510Gdom05	TgA 117013	Senegal	Bird / Chicken (Gallus gallus domesticus)	III	289	242	205	160	336	165	278	356	209	188	153	111	267	89	312	[6]
160614Gdom21	TgA117029	Senegal	Bird / Chicken (Gallus gallus domesticus)	III	289	242	205	160	336	165	278	356	213	190	149	111	267	91	312	[6]
160623Gdom19	TgA117040	Senegal	Bird / Chicken (Gallus gallus domesticus)	III	289	242	205	160	336	165	278	356	209	192	153	111	269	89	312	[6]
160823Gdom04	TgA117062	Senegal	Bird / Chicken (Gallus gallus domesticus)	III	289	242	205	160	336	165	278	356	209	190	149	111	273	89	312	[6]
CSTR0559		Senegal	Rodent / House mouse (Mus musculus domesticus)	III	289	242	205	160	336	165	278	356	213	190	147	113	267	91	312	[7]
TUN-Oviari-069	TgA104008	Tunisia	Sheep (Ovis aries)	III	289	242	205	160	336	165	278	356	215	176	140	111	259	89	312	[16]
TUN-Oviari-070	TgA104009	Tunisia	Sheep (Ovis aries)	III	289	242	205	160	336	165	278	356	213	190	147	111	265	89	312	[16]
TUN-Ovi ari-071	TgA104010	Tunisia	Sheep (Ovis aries)	III	289	242	205	160	336	165	278	356	215	190	147	111	275	89	312	[16]
GAB2-2007-GAL-DOM006	TgA105040	Gabon	Bird / Chicken (Gallus gallus domesticus)	III variant TgM-A	289	242	207	160	336	165	278	356	223	190	147	111	261	103	316	[19]
GAB1-2007-CAP-AEG004	TgA105033	Gabon	Goat (Capra aegagrus hircus)	III variant TUB2	291	242	205	160	336	165	278	356	211	190	147	111	267	85	312	[19]
GAB4-2007-GAL-DOM001	TgA105053	Gabon	Bird / Duck (Anas platyrhynchos domesticus)	III variant TUB2	291	242	205	160	336	165	278	356	213	190	145	111	269	89	306	[19]
BEN-Galdom-001	TgA119001	Benin	Bird / Chicken (Gallus gallus domesticus)	Africa 1	291	248	205	160	342	165	274	354	229	166	147	111	271	89	308	[18]
180529Gdom19	TgA119002	Benin	Bird / Chicken (Gallus gallus domesticus)	Africa 1	291	248	205	160	342	165	274	354	227	166	147	111	267	89	306	[18]
180601Gdom82	TgA119004	Benin	Bird / Chicken (Gallus gallus domesticus)	Africa 1	291	248	205	160	342	165	274	354	233	166	147	109	267	89	306	[18]
180601Gdom63	TgA119005	Benin	Bird / Chicken (Gallus gallus domesticus)	Africa 1	291	248	205	160	342	165	274	354	239	166	149	111	269	91	306	[18]
180601Gdom61	TgA119006	Benin	Bird / Chicken (Gallus gallus domesticus)	Africa 1	291	248	205	160	342	165	274	354	233	166	147	111	271	89	306	[18]
180601Gdom84	TgA119007	Benin	Bird / Chicken (Gallus gallus domesticus)	Africa 1	291	248	205	160	342	165	274	354	233	166	147	111	269	91	306	[18]
180605Gdom95	TgA119009	Benin	Bird / Chicken (Gallus gallus domesticus)	Africa 1	291	248	205	160	342	165	274	354	227	166	147	111	271	89	306	[18]
180924Gdom730	TgA119010	Benin	Bird / Chicken (Gallus gallus domesticus)	Africa 1	291	248	205	160	342	165	274	354	235	166	145	111	271	95	304	[18]
180924Gdom731	TgA119011	Benin	Bird / Chicken (Gallus gallus domesticus)	Africa 1	291	248	205	160	342	165	274	354	225	166	147	111	277	91	306	[18]
180924Gdom739	TgA119012	Benin	Bird / Chicken (Gallus gallus domesticus)	Africa 1	291	248	205	160	342	165	274	354	229	166	147	111	271	89	306	[18]
180925Gdom747	TgA119013	Benin	Bird / Chicken (Gallus gallus domesticus)	Africa 1	291	248	205	160	342	165	274	354	235	166	147	111	271	87	304	[18]
180925Gdom755	TgA119014	Benin	Bird / Chicken (Gallus gallus domesticus)	Africa 1	291	248	205	160	342	165	274	354	242	166	147	111	275	91	306	[18]
180628Gdom112	TgA119015	Benin	Bird / Chicken (Gallus gallus domesticus)	Africa 1	291	248	205	160	342	165	274	354	231	166	145	113	267	91	308	[18]
180629Gdom141	TgA119016	Benin	Bird / Chicken (Gallus gallus domesticus)	Africa 1	291	248	205	160	342	165	274	354	225	166	147	111	269	87	306	[18]
180629Gdom147	TgA119017	Benin	Bird / Chicken (Gallus gallus domesticus)	Africa 1	291	248	205	160	342	165	274	354	235	166	147	111	273	89	306	[18]
P177S1AJ16	TgA119020	Benin	Bird / Chicken (Gallus gallus domesticus)	Africa 1	291	248	205	160	342	165	274	354	231	166	151	111	271	91	306	[18]
180703Gdom219	TgA119022	Benin	Bird / Chicken (Gallus gallus domesticus)	Africa 1	291	248	205	160	342	165	274	354	225	166	147	111	273	89	306	[18]
180703Gdom228	TgA119023	Benin	Bird / Chicken (Gallus gallus domesticus)	Africa 1	291	248	205	160	342	165	274	354	225	166	147	111	275	89	306	[18]
180703Gdom232	TgA119024	Benin	Bird / Chicken (Gallus gallus domesticus)	Africa 1	291	248	205	160	342	165	274	354	231	166	147	109	267	89	306	[18]
180704Gdom249	TgA119025	Benin	Bird / Chicken (Gallus gallus domesticus)	Africa 1	291	248	205	160	342	165	274	354	223	166	147	111	275	89	306	[18]
180803Gdom328	TgA119026	Benin	Bird / Chicken (Gallus gallus domesticus)	Africa 1	291	248	205	160	342	165	274	354	241	166	149	111	273	89	304	[18]
180803Gdom332	TgA119027	Benin	Bird / Chicken (Gallus gallus domesticus)	Africa 1	291	248	205	160	342	165	274	354	227	166	149	111	271	87	306	[18]
P418S1AJ17	TgA119030	Benin	Bird / Chicken (Gallus gallus domesticus)	Africa 1	291	248	205	160	342	165	274	354	231	166	147	111	269	89	306	[18]
180806Gdom421	TgA119031	Benin	Bird / Chicken (Gallus gallus domesticus)	Africa 1	291	248	205	160	342	165	274	354	221	166	151	111	271	89	306	[18]
180807Gdom470	TgA119032	Benin	Bird / Chicken (Gallus gallus domesticus)	Africa 1	291	248	205	160	342	165	274	354	229	166	147	111	269	89	306	[18]
180910Gdom588	TgA119033	Benin	Bird / Chicken (Gallus gallus domesticus)	Africa 1	291	248	205	160	342	165	274	354	219	166	147	111	271	89	304	[18]
180910Apla608	TgA119034	Benin	Bird / Duck (Anas platyrhynchos domesticus)	Africa 1	291	248	205	160	342	165	274	354	231	166	147	111	273	89	306	[18]
180630Gdom191		Benin	Bird / Chicken (Gallus gallus domesticus)	Africa 1	291	248	205	160	342	165	274	354	213	190	151	111	265	89	312	[18]
180806Gdom418		Benin	Bird / Chicken (Gallus gallus domesticus)	Africa 1	291	248	205	160	342	165	274	354	230	166	147	111	269	89	306	[18]
#1000		Benin	Rodent / Shrew (Crocidura olivieri)	Africa 1	291	248	205	160	342	NA	274	354	227	166	147	111	269	89	306	[21]
GAB5-2007-GAL-DOM001	TgA105002	Gabon	Bird / Chicken (Gallus gallus domesticus)	Africa 1	291	248	205	160	342	165	274	354	231	166	149	111	277	87	306	[19]
GAB6-2007-GAL-DOM019	TgA105024	Gabon	Bird / Chicken (Gallus gallus domesticus)	Africa 1	291	248	205	160	342	165	274	354	223	166	147	111	273	89	306	[19]
GAB3-2007-GAL-DOM001	TgA105041	Gabon	Bird / Chicken (Gallus gallus domesticus)	Africa 1	291	248	205	160	342	165	274	354	223	166	147	111	269	89	306	[19]
GAB3-2007-GAL-DOM011	TgA105043	Gabon	Bird / Chicken (Gallus gallus domesticus)	Africa 1	291	248	205	160	342	165	274	354	223	166	147	111	273	87	304	[19]
GAB3-2007-GAL-DOM014	TgA105046	Gabon	Bird / Chicken (Gallus gallus domesticus)	Africa 1	291	248	205	160	342	165	274	354	229	166	142	111	271	95	306	[19]
GAB5-2007-GAL-DOM002	TgA105054	Gabon	Bird / Chicken (Gallus gallus domesticus)	Africa 1	291	248	205	160	342	165	274	354	231	166	149	111	275	87	306	[19]
160817Gdom23	TgA117006	Senegal	Bird / Guinea Fowl (Numida meleagris)	Africa 1	291	248	205	160	342	165	274	354	231	166	144	111	279	89	308	[6]
160428Gdom06	TgA117010	Senegal	Bird / Chicken (Gallus gallus domesticus)	Africa 1	291	248	205	160	342	165	274	354	235	166	145	111	269	89	306	[6]
160628Gdom17	TgA117047	Senegal	Bird / Chicken (Gallus gallus domesticus)	Africa 1	291	248	205	160	342	165	274	354	225	166	147	111	269	89	304	[6]
160816Gdom06	TgA117056	Senegal	Bird / Chicken (Gallus gallus domesticus)	Africa 1	291	248	205	160	342	165	274	354	233	166	147	111	269	89	306	[6]
160816Gdom37	TgA117057	Senegal	Bird / Chicken (Gallus gallus domesticus)	Africa 1	291	248	205	160	342	165	274	354	231	166	147	111	271	89	306	[6]
160816Nmel01	TgA117058	Senegal	Bird / Chicken (Gallus gallus domesticus)	Africa 1	291	248	205	160	342	165	274	354	235	164	149	111	273	89	306	[6]
180317Gdom14	TgA117066	Senegal	Bird / Chicken (Gallus gallus domesticus)	Africa 1	291	248	205	160	342	165	274	354	227	166	149	111	275	91	306	[6]
180127Gdom01	TgA117068	Senegal	Bird / Chicken (Gallus gallus domesticus)	Africa 1	291	248	205	160	342	165	274	354	231	166	147	111	271	87	306	[6]
180322Gdom17	TgA117071	Senegal	Bird / Chicken (Gallus gallus domesticus)	Africa 1	291	248	205	160	342	165	274	354	227	166	147	111	271	89	306	[6]
180317Gdom20	TgA117074	Senegal	Bird / Chicken (Gallus gallus domesticus)	Africa 1	291	248	205	160	342	165	274	354	233	166	147	111	281	89	310	[6]
CSTR0182		Senegal	Rodent / Giant-pouch rat (Cricetomys gambianus)	Africa 1	291	248	205	160	342	165	274	354	229	166	145	111	269	85	306	[7]
CSTR0417		Senegal	Rodent / Shrew (Crocidura olivieri)	Africa 1	291	248	205	160	342	165	274	354	231	166	147	111	273	89	306	[7]
160510Gdom02	TgA117012	Senegal	Bird / Chicken (Gallus gallus domesticus)	Africa 2	289	248	205	160	336	165	278	354	213	190	149	111	265	89	306	[6]
GAB1-2007-GAL-DOM010	TgA105003	Gabon	Bird / Chicken (Gallus gallus domesticus)	Africa 3	291	242	207	160	342	165	278	354	225	166	142	111	275	97	310	[19]
GAB2-2007-GAL-DOM002	TgA105004	Gabon	Bird / Duck (Anas platyrhynchos domesticus)	Africa 3	291	242	207	160	342	165	278	354	223	166	142	111	277	97	310	[19]
GAB2-2007-GAL-DOM001	TgA105037	Gabon	Bird / Chicken (Gallus gallus domesticus)	Africa 3	291	242	207	160	342	165	278	354	223	166	142	111	279	97	310	[19]
GAB2-2007-GAL-DOM004	TgA105039	Gabon	Bird / Chicken (Gallus gallus domesticus)	Africa 3	291	242	207	160	342	165	278	354	231	166	142	111	273	97	310	[19]
GAB3-2007-GAL-DOM012	TgA105044	Gabon	Bird / Chicken (Gallus gallus domesticus)	Africa 3	291	242	207	160	342	165	278	354	225	166	142	111	273	97	310	[19]
GAB3-2007-GAL-DOM007	TgA105051	Gabon	Bird / Chicken (Gallus gallus domesticus)	Africa 3	291	242	207	160	342	165	278	354	229	166	142	111	273	95	310	[19]
GAB3-2007-GAL-DOM008	TgA105052	Gabon	Bird / Chicken (Gallus gallus domesticus)	Africa 3	291	242	207	160	342	165	278	354	227	166	142	111	275	97	310	[19]
GAB5-2007-GAL-DOM003	TgA105055	Gabon	Bird / Chicken (Gallus gallus domesticus)	Africa 3	291	242	207	160	342	165	278	356	225	166	142	111	271	93	310	[19]
GAB5-2007-GAL-DOM004	TgA105056	Gabon	Bird / Chicken (Gallus gallus domesticus)	Africa 3	291	242	207	160	342	165	278	354	225	166	145	111	275	101	310	[19]
ROU039-NAB	TgH33039A	Algeria	Human (Homo sapiens)	Africa 4 (ToxoDB#20)	291	242	203	156	336	165	274	354	223	174	129	109	289	105	310	[22]
TgCatEg65		Egypt	Felid / Cat (Felis catus)	Africa 4 (ToxoDB#20)	291	242	203	156	336	165	274	354	223	174	130	109	303	99	310	[9, 10]
160503Gdom10	TgA117011	Senegal	Bird / Chicken (Gallus gallus domesticus)	Africa 4 (ToxoDB#20)	291	242	203	156	336	165	274	354	223	174	130	109	301	99	310	[6]
160517Cmos30	TgA117018	Senegal	Bird / Duck (Anas platyrhynchos domesticus)	Africa 4 (ToxoDB#20)	291	242	203	156	336	165	274	354	223	174	130	109	316	101	310	[6]
160530Cmos12	TgA117025	Senegal	Bird / Duck (Anas platyrhynchos domesticus)	Africa 4 (ToxoDB#20)	291	242	203	156	336	165	274	354	223	174	130	109	312	99	310	[6]
160615Gdom14	TgA117031	Senegal	Bird / Duck (Anas platyrhynchos domesticus)	Africa 4 (ToxoDB#20)	291	242	203	156	336	165	274	354	223	174	130	109	307	103	310	[6]
160615Gdom17	TgA117033	Senegal	Bird / Chicken (Gallus gallus domesticus)	Africa 4 (ToxoDB#20)	291	242	203	156	336	165	274	354	223	174	130	109	305	101	310	[6]
160627Gdom19	TgA117045	Senegal	Bird / Chicken (Gallus gallus domesticus)	Africa 4 (ToxoDB#20)	291	242	203	156	336	165	274	354	225	174	130	109	310	101	310	[6]
160627Gdom23	TgA117046	Senegal	Bird / Chicken (Gallus gallus domesticus)	Africa 4 (ToxoDB#20)	291	242	203	156	336	165	274	354	225	174	130	109	304	99	310	[6]
160628Gdom28	TgA117048	Senegal	Bird / Chicken (Gallus gallus domesticus)	Africa 4 (ToxoDB#20)	291	242	203	156	336	165	274	354	223	174	130	109	303	101	310	[6]
160817Gdom03	TgA117059	Senegal	Bird / Chicken (Gallus gallus domesticus)	Africa 4 (ToxoDB#20)	291	242	203	156	336	165	274	354	221	174	130	109	310	105	310	[6]
160817Cmos02	TgA117060	Senegal	Bird / Duck (Anas platyrhynchos domesticus)	Africa 4 (ToxoDB#20)	291	242	203	156	336	165	274	354	219	174	130	109	310	95	310	[6]
160817Cmos03	TgA117061	Senegal	Bird / Duck (Anas platyrhynchos domesticus)	Africa 4 (ToxoDB#20)	291	242	203	156	336	165	274	354	221	174	130	109	310	103	310	[6]
JMD4002		Senegal	Rodent / Giant-pouch rat (Cricetomys gambianus)	Africa 4 (ToxoDB#20)	291	242	203	156	336	165	274	354	223	174	130	109	299	99	310	[7]
Jackal_SA_2017		South Africa	Canid / Black-backed jackal (Canis mesomelas)	Africa 4 (ToxoDB#20)	291	242	203	156	336	165	274	354	227	174	130	109	289	NA	310	[23]
A1003a,b		South Africa	Felid / Cat (Felis catus)	Africa 4 (ToxoDB#20)	291	242	203	156	336	165	274	354	223	174	130	109	287	111	310	[14]
MO184		Tunisia	Sheep (Ovis aries)	Africa 4 (ToxoDB#20)	291	242	203	156	336	165	274	354	223	174	130	109	295	99	310	[16]
180912Gdom676		Benin	Bird / Chicken (Gallus gallus domesticus)	Africa 4 (ToxoDB#137)	293	242	203	156	336	169	274	354	215	174	129	109	291	107	306	[18]
160504Fcat01	TgA117003	Senegal	Felid / Cat (Felis catus)	Africa 4 (ToxoDB#137)	293	242	203	156	336	165	274	354	217	174	130	109	281	101	306	[6]
F18B_impala		South Africa	Bovid / Impala (Aepyceros melampus)	Africa 4 (ToxoDB#137)	293	242	203	156	336	165	274	354	223	176	132	107	275	95	320	This study
F29T_impala		South Africa	Bovid / Impala (Aepyceros melampus)	Africa 4 (ToxoDB#137)	293	242	203	156	336	165	274	354	225	176	134	107	265	97	308	This study
NA: sequence not amplified
References
1. Su C, Khan A, Zhou P, Majumdar D, Ajzenberg D, Dardé ML, Zhu XQ, Ajioka JW, Rosenthal BM, Dubey JP, Sibley LD. Globally diverse Toxoplasma gondii isolates comprise six major clades originating from a small number of distinct ancestral lineages. Proc Natl Acad Sci U S A. 2012 Apr 10;109(15):5844-9.
2. Lorenzi H, Khan A, Behnke MS, Namasivayam S, Swapna LS, Hadjithomas M, Karamycheva S, Pinney D, Brunk BP, Ajioka JW, Ajzenberg D, Boothroyd JC, Boyle JP, Dardé ML, Diaz-Miranda MA, Dubey JP, Fritz HM, Gennari SM, Gregory BD, Kim K, Saeij JP, Su C, White MW, Zhu XQ, Howe DK, Rosenthal BM, Grigg ME, Parkinson J, Liu L, Kissinger JC, Roos DS, Sibley LD. Local admixture of amplified and diversifie…
3. Su C, Khan A, Zhou P, Majumdar D, Ajzenberg D, Dardé M-L, et al. Globally diverse Toxoplasma gondii isolates comprise six major clades originating from a small number of distinct ancestral lineages. Proc Natl Acad Sci USA. 2012;109: 5844–5849.
4. Dardé M, Bouteille B, Pestre-Alexandre M. Isoenzyme analysis of 35 Toxoplasma gondii isolates and the biological and epidemiological implications. The Journal of Parasitology. 1992:786-94.
5. Gebremedhin EZ, Abdurahaman M, Tessema TS, Tilahun G, Cox E, Goddeeris B, et al. Isolation and genotyping of viable Toxoplasma gondii from sheep and goats in Ethiopia destined for human consumption. Parasit Vectors. 2014;7: 425.
6. Galal L, Sarr A, Cuny T, Brouat C, Coulibaly F, Sembène M, et al. The introduction of new hosts with human trade shapes the extant distribution of Toxoplasma gondii lineages. PLoS Negl Trop Dis. 2019;13: e0007435.
7. Galal L, Schares G, Stragier C, Vignoles P, Brouat C, Cuny T, et al. Diversity of Toxoplasma gondii strains shaped by commensal communities of small mammals. Int J Parasitol. 2019;49: 267–275.
8. Yekkour F, Aubert D, Mercier A, Murat J-B, Khames M, Nguewa P, et al. First genetic characterization of Toxoplasma gondii in stray cats from Algeria. Veterinary Parasitology. 2017;239: 31–36.
9. Shwab EK, Saraf P, Zhu X-Q, Zhou D-H, McFerrin BM, Ajzenberg D, et al. Human impact on the diversity and virulence of the ubiquitous zoonotic parasite Toxoplasma gondii. Proc Natl Acad Sci U S A. 2018;115: E6956–E6963.
10. Al-Kappany YM, Rajendran C, Abu-Elwafa SA, Hilali M, Su C, Dubey JP. Genetic diversity of Toxoplasma gondii isolates in Egyptian feral cats reveals new genotypes. Journal of Parasitology. 2010;96: 1112–1114.
11. Velmurugan GV, Dubey JP, Su C. Genotyping studies of Toxoplasma gondii isolates from Africa revealed that the archetypal clonal lineages predominate as in North America and Europe. Vet Parasitol. 2008;155: 314–318.
12. El Behairy AM, Choudhary S, Ferreira LR, Kwok OCH, Hilali M, Su C, et al. Genetic characterization of viable Toxoplasma gondii isolates from stray dogs from Giza, Egypt. Vet Parasitol. 2013;193: 25–29.
13. Dubey JP, Choudhary S, Tilahun G, Tiao N, Gebreyes WA, Zou X, et al. Genetic diversity of Toxoplasma gondii isolates from Ethiopian feral cats. Vet Parasitol. 2013;196: 206–208.
14. Hammond-Aryee KNO. Seroprevalence and molecular epidemiology of Toxoplasma gondii in the Western Cape of South Africa: Stellenbosch University; 2016.
15. Lahmar I, Lachkhem A, Babba O, Slama D, Trabelsi A, Passebosc-Faure K, et al. First isolation and molecular characterization of Toxoplasma gondii strains from human congenital toxoplasmosis cases in Monastir, Tunisia. Scientific Reports. 2020;10: 1963.
16. Lachkhem A, Galal L, Lahmar I, Passebosc K, Riahi H, Plault N, et al. First isolation and genotyping of Toxoplasma gondii strains from domestic animals in Tunisia. Scientific Reports. 2021;11: 9328.
17. Bachi F, Yebbous-Bensaid SA, Gourbdji E, Dardé ML. First molecular characterization of two Algerian strains of Toxoplasma gondii isolated from two congenital toxoplasmosis case patients. Médecine et Maladies Infectieuses. 2017;48: 78–80.
18. Hamidović A, Etougbétché JR, Tonouhewa ABN, Galal L, Dobigny G, Houémènou G, Da Zoclanclounon H, Amagbégnon R, Laleye A, Fievet N, Piry S, Berthier K, Pena HFJ, Dardé ML, Mercier A. A hotspot of Toxoplasma gondii Africa 1 lineage in Benin: How new genotypes from West Africa contribute to understand the parasite genetic diversity worldwide. PLoS Negl Trop Dis. 2021 Feb 11;15(2):e0008980.
19. Mercier A, Devillard S, Ngoubangoye B, Bonnabau H, Bañuls A-L, Durand P, et al. Additional haplogroups of Toxoplasma gondii out of Africa: population structure and mouse-virulence of strains from Gabon. PLoS Negl Trop Dis. 2010;4: e876.
20. Dubey JP, Huong LTT, Lawson BWL, Subekti DT, Tassi P, Cabaj W, et al. Seroprevalence and isolation of Toxoplasma gondii from free-range chickens in Ghana, Indonesia, Italy, Poland, and Vietnam. J Parasitol. 2008;94: 68–71.
21. Etougbétché JR, Hamidović A, Dossou HJ, Coan-Grosso M, Roques R, Plault N, Houéménou G, Badou S, Missihoun AA, Abdou Karim IY, Galal L, Diagne C, Dardé ML, Dobigny G, Mercier A. Molecular prevalence, genetic characterization and patterns of Toxoplasma gondii infection in domestic small mammals from Cotonou, Benin. Parasite. 2022;29:58.
22. Mohamdi N, Benaissa S, Benyahia A, Passebosc-Faure K, Yéra H, Gargala G, Costa D, Favennec L. First identification of the Africa 4 genotype of Toxoplasma gondii in Algeria: Investigation of its origin and rarity. Parasitol Int. 2026 Jun;112:103212.
23. Račka K, Bártová E, Hamidović A, Plault N, Kočišová A, Camacho GJ, et al. First detection of Toxoplasma gondii Africa 4 lineage in a population of carnivores from South Africa. Frontiers in Cellular and Infection Microbiology. 2024;14:1274577.
